# Supplementary material for: A Phylogenetic Analysis of the Genus Fragaria (Strawberry) Using Intron-Containing Sequence from the ADH-1 Gene
Source: PLoS One. 2014 Jul 31;9(7):e102237. doi: 10.1371/journal.pone.0102237 (PMC4117466; doi:10.1371/journal.pone.0102237)
Supplement: Table S2 — Sequences used in phylogenetic analyses. Allele lengths (in bp) are the sum of the number of bases in the listed sequence plus the number of bases (23 plus 23, respectively) in the forward and reverse primer sites, the sequences of which are not included in the listed allele sequences. Note: the table formatting is delimited by spaces and tabs. The data can be sorted by any column in Excel. The current listing order is defined in column CX and approximates the top-to-bottom order of allele appearance in the phylogenetic trees in Figure 3. (XLSX) [file pone.0102237.s002.xlsx]

## Sheet: alignment with allele sizes
Table S2 Sequences used in phylogenetic analyses
Genus	species	Subsp./var.	Name/ID #	Ploidy	Allele #	GenBank #	Amplicon length(bp)	Sequence
Fragaria	vesca	vesca	CFRA_282	2x	-	KJ606756	616	CATTTTCCTAATTTTGGAAGACAAA-CGAAAAGAACGAAACAATGTCTCTTT-GTCATATAGTC-----------------------TAACAT---------GTTATGTT--CCGT--------------------------------TACATGTCAATCGGGGTGATTAATGATGTGAACTATATTGAAAATGTATAGTTTAGACTTTAGATTCAGAGTAATTTTAAATACA---CCCTGATCTCTTAATACTCATCTCTTACTTGATACAATACTCATCTAGTTTTTCATTTCAATATAATTCACATAATTAATAT---GTGTAAGATAATATATGGTGGAGAAAGACTACTCTAA-----------------ATTAAATGGGAATATAGGACACAT…
Fragaria	vesca	vesca	ST_97,6	2x	-	KJ606757	616	CATTTTCCTAATTTTGGAAGACAAA-CGAAAAGAACGAAACAATGTCTCTTT-GTCATATAGTC-----------------------TAACAT---------GTTATGTT--CCGT--------------------------------TACATGTCAATCGGGGTGATTAATGATGTGAACTATATTGAAAATATATAGTTTAGACTTTAGATTCAGAGTAATTTTAAATACA---CCCTGATCTCTTAATACTCATCTCTTACTTGATACAATACTCATCTAGTTTTTCATTTCAATATAATTCACATAATTAATAT---GTGTAAGATAATATATGGTGGAGAAAGACTACTCTAA-----------------ATTAAATGGGAATATAGGACACAT…
Fragaria	virginiana	virginiana	CFRA_67	2x	1	KJ606736	539	CATTTTCCTAATTTTGGAAGACAAA-CGAAAAGAACGAAACAATGTCTCTTT-GTCATATAGTC-----------------------TCACAT---------GTTATGTT--CCGT--------------------------------TACATGTCAATCGGGGTGATTAATTATGTGAACTATATTGAAAATGTATAGTTTAGACTTTAGATTCAGAGTAATTTTAAATACA---CCCTGATCTCTTAAT------------------------------------TTTATTTCAATATAATTCACATAATTAATAT---GTGTAAGATAATATATGGTGGAGAAAGGCTACTCCAATGA-------------GATTAAATAGGAATATAGGACACAT…
Fragaria	vesca	bracteata	U2A	2x	-	KJ606743	583	CATTTTCCTAATTTTGGAAGACAAA-CGAAAAGAACGAAACAATGTCTCTTT-GTCATATAGTC-----------------------TCACAT---------GTTATGTT--CCGT--------------------------------TACATGTTAATCGGGGTGATTAATTATGTGAACTATATTGAAAATGTATAGTTTAGACTTTAGATTCAGAGTAATTTTAAATACA---CCCTGATCTCTTAAT------------------------------------TTTATTTCAATATAATTCACATAATTAATAT---GTGTAAGATAATATATGGTGGAGAAAGGCTACTCCAATGA-------------GATTAAATAGGAATATAGGACACAT…
Fragaria	iturupensis	-	CFRA_1841	8x	1	KJ606750	597	CCTTTTCCTAATTTTGGAAGACAAA-CGAAAAGAACGAAACAATGTCTCTTT-GTCATATAGTC-----------------------TAACAT---------GTTATGTT--CCGT--------------------------------TACATGTCAATCGGGGTGATTAATTATGTGAGCTATATTGAAAATGTATAGTTTAGACTTTAGATTCAGAGTAATTTTAAATACA--CCCCCGATCTCTTAAT------------------------------------TTCATTTCAATATAATTCACATAATTAATAT---GTGTAAGATAATATACGGTGGAGAAAGGCTACTCCAATGAGATTAAATGGGGAGATTAAATGGGAATATAGGACACAT…
Fragaria	iturupensis	-	CFRA_1841	8x	2	KJ606751	597	CATTTTCCTAATTTTGGAAGACAAA-CGAAAAGAACGAAACAATGTCTCTTT-GTCATATAGTC-----------------------TAACAT---------GTTATGTT--CCGT--------------------------------TACATGTCAATCGGGGTGATTAATTATGTGAACTATATTGAAAATGTATAGTTTAGACTTTAGATTCAGAGTAATTTTAAATACA--CCCCTGATCTCTTAAT------------------------------------TTCATTTCAATATAATTCACATAATTAATAT---GTGTAAGATAATATACGGTGGAGAAAGGCTACTCCAATGAGATTAAATGGGGAGATTAAATGGGAATATAGGACACAT…
Fragaria	virginiana	platypetala	CFRA_370	8x	1	KJ606745	584	CATTTTCCTAATTTTGGAAGACAAA-CGAAAAGAACGAAACAATGTCTCTTT-GTCATATAGTC-----------------------TCACAT---------GTTATGTT--CCGT--------------------------------TACATGTCAATCGGGGTGATTAATTATGTGAACTATATTGAAAATGTATAGTTTAGACTTTTGATTCAGAGTAATTTTAAATACA--ACCCTGATCTCTTAAT------------------------------------TTTATTTCAATATAATTCACATAATTAATAT---GTGTAAGATAATATATGGTGGAGAAAGGCTACTCCAATGA-------------GATTAAATAGGAATATATGACACAT…
Fragaria	chiloensis	lucida	CFRA_366	8x	3	KJ606737	582	CATTTTCCTAATTTTGGAAGACAAA-CGAAAAGAAGGAAACGATGTCTCTTT-GTCATATAGTC-----------------------TCACAT---------GTTATGTT--CCGT--------------------------------TACATGTCAATCGGGGTGATTAATTATGTGAACTATATTGAAAATGTATAGTTTAGACTTTAGATTCAGAGTAATTTTAAATACA--CCCCTGACCTCTTAAT------------------------------------TTTATTTCAATATAATTCACATAATTAATAT---GTGTAAGATAATATATGGTGGAGAAAGGCTACTCCAATGA-------------GATTAAATAGGAATATAGGACCCAT…
Fragaria	chiloensis	lucida	CFRA_366	8x	1	KJ606746	584	CATTTTCCTAATTTTGGAAGACAAA-CGAAAAGAACGAAACAATGTCTCTTT-GTCATATAGTC-----------------------TCACAT---------GTTATGTT--CCGT--------------------------------TACATGTCAATCGGGGTGATTAATTATGTGAACTAT?TTGAAAATGTATAGTTTAGACTTTAGATTCTGAGTAATTTTAAATACA--CCCCTGATCTCTTAAT------------------------------------TTTATTTCAATATAATTCACATAATTAATAT---GTGTAAGATAATATATGGTGGAGAAAGGCTACTCTAATGA-------------GATTAAATAGGAATATATGACACAT…
Fragaria	vesca	vesca	BC21	2x	-	KJ606747	584	CATTTTCCTAATTTTGGAAGACAAA-CGAAAAGAACGAAACAATGTCTCTTT-GTCATATAGTC-----------------------TCACAT---------GTTATGTT--CCGT--------------------------------TACATGTCAATCGGGGTGATTAATTATGTGAACTATATTGAAAATGTATAGTTTAGACTTTAGATTCAGAGTAATTTTAAATACA--CCCCTGATCTCTTAAT------------------------------------TTTATTTTAATATAATTCACATAATTAATAT---GTGTAAGATAATATATGGTGGAGAAAGGCTACTCCAATGA-------------GATTAAATAGGAATATAGGACACAT…
Fragaria	chiloensis	lucida	CFRA_366	8x	4	KJ606739	582	CATTTTCCTAATT??GGAAGACAAA-CAAAAAGAACAAAACAATGTCTCTTT-GTCATATAGTC-----------------------TCACAT---------GTTATGTC--CCGT--------------------------------TACATGTCAATCGGGGTGATTAATTATGTGAACTATATTGAAAATGTATAGTTTAGACTTT--ATTCAGAGTAATTTTAAATACA--CCCCTGATCTCTTAAT------------------------------------TTTATTTCAATATAATTCACATAATTAATAT---GTGTAAGATAATATATGGTGGAGAAAGGCTACTCCAATGA-------------GATTAAATAGGAATATAGGACACAT…
Fragaria	vesca	vesca	ST_4959	2x	-	KJ606740	582	CATTTTCCTAATTTTGGAAGACAAA-CCAAAAGAACAAAACAATGTCTCTTT-GTCATATAGTC-----------------------TCACAT---------GTTATGTT--CCGT--------------------------------TACATGTCAATCGGGGTGATTAATTATGTGAACTATATTGAAAATGTATAGTTTAGACTTT--ATTCAGAGTAATTTTAAATACA--CCCCTGATCTCTTAAT------------------------------------TTTATTTCAATATAATTCACATAATTAATAT---GTGTAAGATAATATATGGTGGAGAAAGGCTACTCCAATGA-------------GATTAAATAGGAATATAGGACACAT…
Fragaria	vesca	vesca	YW	2x	-	KJ606741	582	CATTTTCCTAATTTTGGAAGACAAA-CAAAAAGAACAAAACAATGTCTCTTT-GTCATATAGTC-----------------------TCACAT---------GTTATGTT--CCGT--------------------------------TACATGTCAATCGGGGTGATTAATTATGTGAACTATATTGAAAATGTATAGTTTAGACTTT--ATTCAGAGTAATTTTAAATACA--CCCCTGATCTCTTAAT------------------------------------TTTATTTCAATATAATTCACATAATTAATAT---GTGTAAGATAATATATGGTGGAGAAAGGCTACTCCAATGA-------------GATTAAATAGGAATATAGGACACAT…
Fragaria	virginiana	platypetala	CFRA_370	8x	2	KJ606744	583	CATTTTCCTAATTTTGGAAGACAAA-CGAAAAGAACGAAACAATGTCTCTTT-GTCATATAGTC-----------------------TCACAT---------GTTATGTT--CCGT--------------------------------TACATGTCAATCGGGGTGATTAATTATGTGAACTATATTGAAAATGTATAGTTTAGACTTTAGATTCAGAGTAATTTTAAATACA--CCCCTGATCTCTTAAT------------------------------------TTTATTTCAATATAATTCACATAATTAATAT---GTGTAAGATAATATATGGTGGAGAAAGGCTACTCCAATGA-------------GATTAAATAGGAATATAGGACACAT…
Fragaria	vesca	americana	Pawtuckaway	2x	-	KJ606752	605	CATTTTCCTAATTTTGGAAGACAAA-CGAAAAGAACGAAACAATGTCTCTTT-GTCATATAGTCATATAGTCTAACATCATATAGTCTAACAT---------GTTATGTT--CCGT--------------------------------TACATGTCAATCGGGGTGATTAATTATGTGAACTATATTGAAAATGTATAGTTTAGACTTTAGATTCAGAGTAATTTTAAATACA--CCCCTGATCTCTTAAT------------------------------------TTTATTTCAATATAATTCACATAATTAATAT---GTGTAAGATAATATATGGTGGAGAAAGGGTACTCCAATGA-------------GATTAAATGGGAATATAGGACACAT…
Fragaria	vesca	vesca	ST_95,9	2x	-	KJ606742	582	CATTTTCCTAATTTCGGAAGACAAA-CGAAAAGAACGAAACAATGTCTCTTT-GTCATATAGTC-----------------------TCACGT---------GTTATGTT--CCGT--------------------------------TACATGTCAATCAGGGTGATTAATTATGTGAACTATATTGAAAATGTATAGTTTAGACTTTAGATTCAGAGTAATTTTAAATACA--CCCCTGATCTCTTAAT------------------------------------TTTATTTCAATATAATTCACATAATTAATAT---GTGTAAGATAATATATGGTGGAGAAAGGCTACTCCAATGA-------------GATTAAATAGGAATATAGGACACAT…
Fragaria	chiloensis	lucida	CFRA_366	8x	5	KJ606754	613	CATTTTACTAATTTTGGAAGACAAA-CGAAAAGAACGAAACAATGTCTCTTT-GTCATATAGTC-----------------------TAACAT---------GTTATGTT--CCGT--------------------------------TACATGTCAATCGGGGTGATTAATTATGTGAACTATATTGAAAATGTATAGTTTAGAATTTAGATTCAGAGTAATTTTAAATACA--CCCCTAATCTCTTAAT------CTCTTACTTAATACACTACTCATCTAGTTTTTCATTTCAATATAATTCACATAATTAATAT---GTGTAAGATAATATACGGTGGAGAAAGACTACTCCAACGA-------------GATTAAATGGGAATATAGGACACAT…
Fragaria	mandshurica	-	ST_20,1-3	2x	1	KJ606755	613	CATTTTACTAATTTTGGAAGACAAA-CGAAAAGAACGAAACAATGTCTCTTT-GTCATATAGTC-----------------------TAACAT---------GTTATGTT--CCGT--------------------------------TACATGTCAATCGGGGTGATTAATTATGTGAACTATATTGAAAATGTATAGTTTAGAATTTAGATTCAGAGTAATTTTAAATACA--CCCCTAATCTCTTAAT------CTCTTACTTAATACACTACTCATCTAGTTTTTCATTTCAATATAATTCACATAATTAATAT---GTGTAAGATAATATACGGTGGAGAAAGACTACTCCAACGA-------------GATTAAATGGGAATATAGGACACAT…
Fragaria	moschata	-	CFRA_157	6x	1	KJ606761	621	CATTTTCCTAATTTTGGAAGACAAA-CGAAAAGAACGAAACAATGTCTCTTT-GTCATATAGTC-----------------------TAACAT---------GTTATGTT--CCGT--------------------------------TACATGTCAATCGGGGTGATTAATTATGTGAACTATATTGAAAATGTATAGTTTAGACTTTAGATTCAGAGTAATTTTAAATACA--CCCCTGATCTCTTAATACTCATCTCTTACTTAATACACTACTCATCTAGTTTTTCATTTCAATATAATTCATATAATTAATAT---GTGTAAGATAATATATGGTGGAGAAAGACTACTCCAATGA-------------GATTAAATGGGAATATAGGACACAT…
Fragaria	mandshurica	-	ST_99,2-4	2x	1	KJ606758	616	CATTTTACTAATTTTGGAAGACAAA-CGAAAAGAACGAAACGATGTCTCTTT-GTCATATAGTC-----------------------TAACAT---------GTTATGTT--CCGT--------------------------------TACATGTCAATCGGGGTGATTAATTATGTGAACTATATTGAAAATGTATAGTTTAGAATTTAGATTCAGAGTAATTTTAAATACA--CCTCTGATCTCTTAATACTCATCTCTTACTTAATACACTACTCATCTAGTTTTTTATTTCAATATAATTCACATAATTAATAT---GTGTAAGATAATATATGGTGGAGAAAGACTACTCCAACGA-------------GATTAAATGGGAATATAGGACACAT…
Fragaria	chiloensis	lucida	CFRA_366	8x	2	KJ606748	584	CATTTTCCTAATTTTGGAAGACAAA-CGAAAAGAACGAAACAATGTCTCTTT-GTCATATAGTC-----------------------TCACAT---------GTTATGTT--CCGT--------------------------------TACATGTCAATCGGGGTGATTAATTATGTGAACTATATTGAAAATGTATAGTTTAGACTTTAGATTCAGAGTAATTTTAAATACA--CCCCTGATCTCTTAAT------------------------------------TTTATTTCAATATAATTCACATAATTAATAT---GTGTAAGATAATATATGGTGGAGAAAGGCTACTCTAATGA-------------GATTAAATAGGAATATATGACACAT…
Fragaria	chiloensis	chiloensis	CFRA_742	8x	1	KJ606738	582	CATTTTCCTAATTTTGGAAGACAAA-CGAAAAGAAGGAAACGATGTCTCTTT-GTCATATAGTC-----------------------TCACAT---------GTTATGTT--CCGT--------------------------------TACATGTCAATCGGGGTGATTAATTATGTGAACTATATTGAAAATGTATAGTTTAGACTTTAGATTCAGAGTAATTTTAAATACA--CCCCTGACCTCTTAAT------------------------------------TTTATTTCAATATAATTCACATAATTAATAT---GTGTAAGATAATATATGGTGGAGAAAGGCTACTCCAATGA-------------GATTAAATAGGAATATAGGACCCAT…
Fragaria	chiloensis	chiloensis	CFRA_742	8x	2	KJ606749	584	CATTTTCCTAATTTTGGAAGACAAA-CGAAAAGAAGGAAACGATGTCTCTTT-GTCATATAGTC-----------------------TCACCT---------GTTATGTT--CCGT--------------------------------TACATGTCAATCGGGGTGATTAATTATGTGAACTATATTGAAAATGTATAGTTTAGACTTTAGAGTCAGAGTAATTTTAAATACA--CCCCTGACCTCTTAAT------------------------------------TTTATTTCAATATAATTCACATAATTAATAT---GTGTAAGATAATATATGGTGGAGAAAGGCTACTACAATGA-------------GATTAAATAGGAATATAGGACCCAT…
Fragaria	mandshurica	-	ST_20,1-3	2x	2	KJ606762	621	CATTTTACTAATTTTGGAAGACAAA-CGAAAAGAACGAAACAATGTCTCTTT-GTCATATAGTC-----------------------TAACAT---------GTTATGTT--CCGT--------------------------------TACATGTCAATCGGGGTGATTAATTATGTGAACTATATTGAAAATGTATAGTTTAGAATTTAGATTCAGAGTAATTTTAAATACA--CCTCTGTTCTCTTAATACTCATCTCTTACTTAATACACTGCTCATCTAGTTTTTTATTTCAATATAATTCACATAATTAATAT---GTGTAAGATAATATATGGTGGAGAAAGACTACTCCAACGA-------------GATTAAGTGGGAATATAGGACACAT…
Fragaria	orientalis	-	ST_95	4x	-	KJ606763	621	CATTTTACTAATTTTGGAAGACAAA-CGAAAAGAACGAAACAATGTCTCTTT-GTCATATAGTC-----------------------TAACAT---------GTTATGTT--CCGT--------------------------------TACATGTCAATCGGGGTGATTAATTATGTGAACTATATTGAAAATGTATAGTTTAGAATTTAGATTCAGAGTAATTTTAAATACA--CCTCTGATCTCTTAATACTCATCTCTTACTTAATACACTACTCATCTAGTTTTTTATTTCAATATAATTCACATAATTAATAT---GTGTAAGATAATATATGGTGGAGAAAGACTACTCCAACGA-------------GATTAAATGGGAATATAGGACACAT…
Fragaria	mandshurica	-	ST_99,2-4	2x	2	KJ606753	612	CATTTTACTAATTTTGGAAGACAAA-CGAAAAGAACGAAACAATGTCTCTTT-GTCATATAGTC-----------------------TAACAT---------GTTATGTT--CCGT--------------------------------TACATGTCAATCGGGGTGATTAATTATGTGAACTATATTGAAAATGTATAGTTTAGAATTTAGATTCAGAGTAATTTTAAATA-----------TCTCTTAATACTCATCTCTTACTTAATACACTACTCATCTAGTTTTTTATTTCAATATAATTCACATAATTAATAT---GTGTAAAATAATATATGATGGAGAAAGACTACTCCAACGA-------------GATTAAATGGGAATACAGGACACAT…
Fragaria	bucharica	-	ST_93,2-1	2x	-	KJ606764	630	CATTTTCCTAATTTTGGAAGACAAA-CGAAAAGAACGAAACAATGTCTCTTT-GTCATGTAGTC-----------------------TAACAT---------GTTATGTTGTCCGT---------TACATCTCAATCATGTTGTCCGTTACATCTCAATCGGGGTGATTAATTATGTGAACTATATTGAAAATGTATAGTTTAGACTTTAGATTCAGATTAGTTTTAAATATACACCCCTAATCTCTTAATACACATCTCTTATTTGATACACTACTCATCTAGTTTTTCA----AATATAGTTCACATAATTAATAT-ATGTGTAAGATAATATATGGTGGAGAAAGACTA----------------------GATTAAAAGGGAACATAGGACACAT…
Fragaria	bucharica	-	ST_4952	2x	1	KJ606765	639	CATTTTCCTAATTTTGGAAGACAAA-CGAAAAGAACGAGACAATGTCTCTTT-GTCATGTAGTC-----------------------TAACAT---------GTTATGTTGTCCGT---------TACATCTCAATCATGTTGTCCGTTACATCTCAATCGGGGTGATTAATTATGTGAACTATATTGAAAATGTATAGTTTAGACTTTAGATTCAGAGTAGTTTTAAATACAAACCTCTAATCTCTTAATACACATCTCTTATTTGATACACTACTCATCTAGTTTTTCATTTCAATATAGTTCACATAATTAATAT---GTGTAAGATAATATATGGTGGAGAAAGACTA----------------------GATTAAAAGGGAACATAGGACACAT…
Fragaria	bucharica	-	ST_4952	2x	2	KJ606759	616	CATTTTCCTAATTTTGGAAGACAAA-CGAAAAGAACGA?AC?ATGTCTCTTT-GTCATATAGTC-----------------------TAACAT---------GTCATGTTGTCCGT--------------------------------TACATGTCAATCGGGGTGATTAATTATGTGAACTATATTGAAAATGTATAGTTTAGACTTTAGATTCAGAGTAGTTTTAAATACACACCCCTAATCTCTTAATACACATCTCTTATTTGATACACTACTCATCTAGTTTTTCATTTCAATATAGTTCACATAATTAATAT---GTGTAAGATAATATATGGTGGAGAAAGACTA----------------------GATTAAAAGGGAACATAGGACACAT…
Fragaria	bucharica	-	CFRA_520	2x	-	KJ606760	616	CATTTTCCTAATTTTGGAAGACAAA-CGAAAAGAACGAAACAATGTCTCTTT-GTCATATAGTC-----------------------TAACAT---------GTCATGTTGTCCGT--------------------------------TACATGTCAATCGGGGTGATTAATTATGTGAACTATATTGAAAATGTATAGTTTAGACTTTAGATTCAGAGTAGTTTTAAATACACACCCCTAATCTCTTAATACACATCTCTTATTTGATACACTACTCATCTAGTTTTTCATTTCAATATAGTTCACATAATTAATAT---GTGTAAGATAATATATGGTGGAGAAAGACTA----------------------GATTTAAAGAGAACATAGGACACAT…
Fragaria	tibetica	-	ST_4972	4x	-	KJ606699	467	CCTTTTCCTAATTGTGGAAGACAAA-CGAAAAGAACGAAACAATGTCTCTTT-GTCGTATACTC-----------------------TAACAT---------GTTATGTTGTCCGT--------------------------------TACATGTCAATCTGGGTGATTAATTATGTGAACTGTATTGAAAATGTATAGTTTAGACTTTAGATTCAGAGT------------------CTGAT----------------------------------------------------------------------AACATAATGTGTGAGATAATATATGGTGGAGAG----TA-----------------------------------------------…
Fragaria	gracilis	-	ST_97,7-2	4x	-	KJ606700	467	CCTTTTCCTAATTTTGGAAGACAAA-CGAAAAGAACGAAACAATGTCTCTTT-GTCGTATACTC-----------------------TAACAT---------GTTATGTTGTCCGT--------------------------------TACATGTCAATCTGGGTGATTAATTATGTGAACTGTATTGAAAATGTATAGTTTAGACTTTAGATTCAGAGT------------------CTGAT----------------------------------------------------------------------AACATAATGTGTGAGATAATATATGGTGGAGAG----TA-----------------------------------------------…
Fragaria	nipponica	-	CFRA_1009	2x	-	KJ606717	473	CCTTTTCCTAATTTTGGAAGACAAA-CGAAAAGAACGAAACAATGTCTCTTT-GTCGTATACTC-----------------------TAACAT---------GTTATGTTGTCCGT--------------------------------TACATGTCAATCTGGGTGATTAATTATGTGAACTGTATTGAAAATGTATAGTTTAGACTTTAGATTCAGAGT------------------CTGAT----------------------------------------------------------------------AACATAATGTGTGAGATAATATATGGTGGAGAAAGACTA-----------------------------------------------…
Fragaria	daltoniana	-	ST_4949	2x	-	KJ606735	493	CCTTTTCCTAATTTTGGAAGACAAA-CGAAAAGAACGAAACAATGTCTCTTT-GTCGTATAGTC-----------------------TAACAT---------GTTATGTTGTCCGTTAACATGTT------------ATGTTGTCCGTTACATGTCAATCTGGGTGATTAATTATGTGAACTATATTGAAAATGTATAGTTTAGACTTTAGATTCAGAGT------------------CTGAT----------------------------------------------------------------------AACATAATGTGTGAGATAATATATGGTGGAGAAAGACTA-----------------------------------------------…
Fragaria	nilgerrensis	-	CFRA_1223	2x	-	KJ606718	473	CCTTTTCCTAATTTTGGAAGACAAA-CGAAAAGAACGAAACAATGTCTCTTT-GTCGTATAGTC-----------------------TAACAT---------GTTATGTTGTCAGT--------------------------------TACATGTCAATCTGGGTGATTAATTATGTGAACTATATTGAAAATGTATAGTTTAGGCTTTAGATTCAGAGT------------------CTGAT----------------------------------------------------------------------AACATAATGTGTGAGATAATATATGGTGGAGAAAGACTA-----------------------------------------------…
Fragaria	nubicola	-	ST_96,4-1	2x	-	KJ606723	474	CCTTTTCCTAATTTTGGAAGACAAAACGAAAAGAACGAAACAATGTCTCTTT-GTCGTATACTC-----------------------TAACAT---------GTTATGTTGTCTGT--------------------------------TACATGTCAATCTGGGTGATTAATTATGTGAACTGTATTGAAAATGTATAGTTTAGACTTTAGATTCGGAGT------------------CTGAT----------------------------------------------------------------------AACATAATGTGTGAGATAATATATGGTGGAGAAAGACTA-----------------------------------------------…
Fragaria	tibetica	-	ST_99,1-5	4x	-	KJ606724	474	CCTTTTCCTAATTTTGGAAGACAAAACGAAAAGAACGAAACAATGTCTCTTT-GTCGTATACTC-----------------------TAACAT---------GTTATGTTGTCCGT--------------------------------TACATGTCAATCTGGGTGATTAATTATGTGAACTGTATTGAAAATGTATAGTTTAGACTTTAGATTCAGAGT------------------CTGAT----------------------------------------------------------------------AACATAATGTGTGAGATAATATATGGTGGAGAAAGACTA-----------------------------------------------…
Fragaria	pentaphylla	-	ST_4973	2x	-	KJ606725	474	CCTTTTCCTAATTTTGGAAGACAAAACGAAAAGAACGAAACAATGTCTCTTT-GTCGTATACTC-----------------------TAACAT---------GTTATGTTGTCCGT--------------------------------TACATGTCAATCTGGGTGATTAATTATGTGAACTGTATTGAAAATGTATAGTTTAGACTTTAGATTCATTGT------------------CTGAT----------------------------------------------------------------------AACATAATGTGTGAGATAATATATGGTGGAGAAAGACTA-----------------------------------------------…
Fragaria	corymbosa	-	ST_96,18-3	4x	-	KJ606719	473	CCTTTTCCTAATTTTGGAAGACAAA-CGAAAAGAACGAAACAATGTCTCTTT-GTCGTATACTC-----------------------TAACAT---------GTTATGTTGTCCGT--------------------------------TACATGTCAATCTGGGTAATTAATTATGTGAACTGTATTGAAAATGTATAGTTTAGACTTTAGATTCAGAGT------------------CTGAT----------------------------------------------------------------------AACATAATGTGTGAGATAATATATGGTGGAGAAAGACTA-----------------------------------------------…
Fragaria	nipponica	-	ST_96,7-4	2x	-	KJ606720	473	CCTTTTCCTAATTTTGGAAGACAAA-CGAAAAGAACGAAACAATGTCTCTTT-GTCGTATACTC-----------------------TAACAT---------GTTATGTTGTCCGT--------------------------------TACATGTCAATCTGGGTGATTAATTATGTGAACTGTATTGAAAATGTATAGTTTAGACTTTAGATTCAGAGT------------------CTGAT----------------------------------------------------------------------AACATAATGTGTGAGATAATATATGGTGGGGAAAGACTA-----------------------------------------------…
Fragaria	moupinensis	-	ST_3988	4x	-	KJ606721	473	CCTTTTCCTAATTTTGGAAGACAAA-CGAAAAGAACGAAACAATGTCTCTTT-GTCGTATACTC-----------------------TAACAT---------GTTATGTTGTCCGT--------------------------------TACATGTCAATCTGGGTGATTAATTATGTGAACTGTATTGAAAATGTATAGTTTAGACTTTAGATTCAGAGT------------------CTGAT----------------------------------------------------------------------AACATAATGTGTGAGATAATATATGGTGGAGAAAGACTA-----------------------------------------------…
Fragaria	moschata	-	CFRA_157	6x	2	KJ606695	446	CCTTTTCCTAATTTTGGAAGACAAA-CGAAAAGAACGAAACAAT----------------------------------------------------------GTTATGTTGTCCGT--------------------------------TACATGTCAATCTGGGTGATTAATTATGTGAACTATATTGAAAATGTATAGTTTAGACTTTAGATTCA--GT------------------CTGAT----------------------------------------------------------------------AACATAATGTGTGAGATAATATATGGTGAAGAAAGACTA-----------------------------------------------…
Fragaria	moschata	-	CFRA_157	6x	3	KJ606696	446	CCTTTTCCTAATTTTGGAAGACAAA-CGAAAAGAACGAAACAAT----------------------------------------------------------GTTATGTTGTCCGT--------------------------------TACATGTCCATCTGGGTGATTAATTATGTGAACTATATTGAAAATGTATAGTTTAGACTTTAGATTCA--GT------------------CTGAT----------------------------------------------------------------------AACATAATGTGTGAGATAATATATGGTGGAGAAAGACTA-----------------------------------------------…
Fragaria	viridis	-	ST_4942	2x	-	KJ606697	446	CCTTTTCCTAATTTTGGAAGACAAA-CGAAAAGAACGAAACAAT----------------------------------------------------------GTTATGTTGTCCGT--------------------------------TACATGTCAATCTGGGTGATTAATTATGTGAACTATATTGAAAATGTATAGTTTAGACTTTAGATTCA--GT------------------CTGAT----------------------------------------------------------------------AACATAATGTGTGAGATAATATAT?GTGGAGAAAGACTA-----------------------------------------------…
Fragaria	viridis	-	CFRA_341	2x	-	KJ606698	446	CCTTTTCCTAATTTTGGAAGACAAA-CGAAAAGAACGAAACAAT----------------------------------------------------------GTTATGTTGTCCGT--------------------------------TACATGTCAATCTGGGTGATTAATTATGTGAACTATATTGAAAATGTATAGTTTAGACTTTAGATTCA--GT------------------CTGAT----------------------------------------------------------------------AACATAATGTGTGAGATAATATATGGTGGAGAAAGACTA-----------------------------------------------…
Fragaria	iinumae	-	CFRA_377	2x	-	KJ606709	471	CCTTTTCCTAATTTTGGAAGACAAA-CGAAAAGAACGAAACAATGTCTCTTT-GTCATATAGTC-----------------------TAACAT---------GTTATGTTGTCCGT--------------------------------TACATGTCAATCTGGGTGATTAATTATGTGAACTATATTGAAAATGTATAGTTTATACTTTAGATTCA--GT------------------CTGAT----------------------------------------------------------------------AACATGATGTGTGAGATAATATRTGGTGGAGARAGACTA-----------------------------------------------…
Fragaria	iinumae	-	CFRA_1849	2x	-	KJ606710	471	CCTTTTCCTAATTTTGGAAGACAAA-CGAAAAGAACGAAACAATGTCTCTTT-GTCATATAGTC-----------------------TAACAT---------GTTATGTTGTCCGT--------------------------------TACATGTCAATCTGGGTGATTAATTATGTGAACTATATTGAAAATGTATAGTTTATACTTTAGATTCA--GT------------------CTGAT----------------------------------------------------------------------AACATGATGTGTGAGATAATATATGGTGGAGAAAGACTA-----------------------------------------------…
Fragaria	iinumae	-	CFRA_1853	2x	-	KJ606711	471	CCTTTTCCTAATTTTGGAAGACAAA-CGAAAAGAACGAAACAATGTCTCTTT-GTCATATAGTC-----------------------TAACAT---------GTTATGTTGTCCGT--------------------------------TACATGTCAATCTGGGTGATTAATTATGTGAACTATATTGAAAATGTATAGTTTATACTTTAGATTCA--GT------------------CTGAT----------------------------------------------------------------------AACATGATGTGTGAGATAATATATGGTGGAGAAAGACTA-----------------------------------------------…
Fragaria	iinumae	-	ST_95,6	2x	-	KJ606712	471	CCTTTTCCTAATTTTGGAAGACAAA-CGAAAAGAACGAAACAATGTCTCTTT-GTCATATAGTC-----------------------TAACAT---------GTTATGTTGTCCGT--------------------------------TACATGTCAATCTGGGTGATTAATTATGTGAACTATATTGAAAATGTATAGTTTATACTTTAGATTCA--GT------------------CTGAT----------------------------------------------------------------------AACATGATGTGTGAGATAATATATGGTGGAGAAAGACTA-----------------------------------------------…
Fragaria	virginiana	virginiana	CFRA_67	8x	2	KJ606701	468	CCTTTTCCTAATTTTGGAAGACAAA-CGAAAAGAACGAAACAATGTCTCTTT-GTCATATAGTC-----------------------TAACAT---------GTTATGTTGTCCGT--------------------------------TACATGTCAATCTGGGAGATTAATTATGTGAACTATATTGAAAATGTATAGTTTAGACTTTAGATTCA--GT------------------CTGAT----------------------------------------------------------------------AACATAATGTGTGAGATAATATATGATGGAGAAAGACTA-----------------------------------------------…
Fragaria	virginiana	virginiana	CFRA_67	8x	3	KJ606702	468	CCTTTTCCTAATTTTGGAAGACAAA-CGAAAAGAACGAAACAATGTCTCTTT-GTCATATAGTC-----------------------TAACAT---------GTTATGTTGTCCGT--------------------------------TACATGTCAATCTGGGTGATTAATTATGTGAACTATATTAAAAATGTATAGTTTAGACTTTAGATTCA--GT------------------CTGAT----------------------------------------------------------------------AACATAATGTGTGAGATAATATATGGTGGAGAAAGACTA-----------------------------------------------…
Fragaria	virginiana	virginiana	CFRA_67	8x	4	KJ606703	468	CCTTTTCCT---TTTGGAAGACAAA-CGAAAAGAACGAAACAATGTCTCCTT-GTCATATAGTC-----------------------TAACAT---------GTTATGTTGTCCGT--------------------------------TACATGTCAATCTGGGTGATTAATTTTGTGAACTATATTGAAAATGTATAGTTTAGACTTTGGATTCA--GT------------------CTGAT----------------------------------------------------------------------AACATAATGTGTGAGATAATATATGGTGGAGAAAGACTA-----------------------------------------------…
Fragaria	virginiana	virginiana	CFRA_67	8x	5	KJ606704	468	CCTTTTCCT---TTTGGAAGACAAA-CGAAAAGAACGAAACAATGTCTCCTT-GTCATATAGTC-----------------------TAACAT---------GTTATGTTGTCCGT--------------------------------TACATGTCAATCTGGGTGATTAATTTTGTGAACTATATTGAAAATGTATAGTTTAGACTTTGGATTCA--GT------------------CTGAT----------------------------------------------------------------------AACATAATGTGTGAGATAATATATGGTGGAGAAAGACTA-----------------------------------------------…
Fragaria	chiloensis	lucida	CFRA_366	8x	7	KJ606726	476	CCTTGTCCT---TTTGGAAGACAAA-CGAAAAGAACGAAACAATGTCTCTTT-GTCATATAGTC-----------------------TAACATGACTAACATGTTATGTTGTATGT--------------------------------TACATGTCAATCTGGGTGATTAATTATGTGAACTATATTGAAAATGTATAGTT-AGACTTTAGATTCA--GT------------------CTGAT----------------------------------------------------------------------AACATAATGTGTGAGATAATATATGGTGGAGAAAGACTA-----------------------------------------------…
Fragaria	chiloensis	lucida	CFRA_366	8x	6	KJ606705	468	CCTTTTCCT---TTTGGAAGACAAA-CGAAAAGAACGAAACAATGTCTCCTT-GTCATATAGTC-----------------------TAACAT---------GTTATGTTGTCCGT--------------------------------TACATGTCAATCTGGGTGATTAATTATGTGAACTATATTGAAAATGTATAGTTTAGACTTTAGATTCA--GT------------------CTGAT----------------------------------------------------------------------AACATAATGTGTGAGATAATATATGGTGGAGAAAGACTA-----------------------------------------------…
Fragaria	iturupensis	-	CFRA_1841	10x	4	KJ606706	468	CCTTTTCCT---TTTGGAAGACAAA-CGAAAAGAACGAAACAATGTCTCCTT-GTCATATAGTC-----------------------TAACAT---------GTTATGTTGTCCGT--------------------------------TACATGTCAATCTGGGTGATTAATTATGTGAACTATATTGAAAATGTATAGTTTAGACTTTAGATTCA--GT------------------CTGAT----------------------------------------------------------------------AACATAATGTGTGAGATAATATATGGTGGAGAAAGACTA-----------------------------------------------…
Fragaria	iturupensis	CFRA	CFRA_1841	10x	5	KJ606707	468	CCTTTTCCT---TTTGGAAGACAAA-CGAAAAGAACGAAACAATGTCTCCTT-GTCATATAGTC-----------------------TAACAT---------GTTATGTTGTCCGT--------------------------------TACATGTCAATCTGGGTGATTAATTATGTGAACTATATTGAAAATGTATAGTTTAGACTTTAGATTCA--GT------------------CTGAT----------------------------------------------------------------------AACATAATGTGTGAGATAATATATGGTGGAGAAAGACTA-----------------------------------------------…
Fragaria	virginiana	platypetala	CFRA_370	8x	3	KJ606708	468	CCTTTTCCT---TTTGGAAGACAAA-CGAAAAGAACGAAACAATGTCTCCTT-GTCATATAGTC-----------------------TAACAT---------GTTATGTTGTCCGT--------------------------------TACATGTCAATCTGGGTGATTAATTATGTGAACTATATTGAAAATGTATAGTTTAGACTTTAGATTCA--GT------------------CTGAT----------------------------------------------------------------------AACATAATGTGTGAGATAATATATGGTGGAGAAAGACTA-----------------------------------------------…
Fragaria	virginiana	platypetala	CFRA_370	8x	5	KJ606727	480	CCTTTTCCTAATTTTGGAAGACAAA-CGAAAAGAACGAAACAATGTCTCTTT-GTCATACAGTC-----------------------TAACATGACTAACATGTTATGTTGTACGT--------------------------------TACATGTCAATCTGGGTGATTAATTATGTGAACTATATTGAAAATGTATAGTTTAGACTTTAGATTCA--GT------------------CTGAT----------------------------------------------------------------------AACATAATGTGTGAGATAATATATGGTGGAGAAAGACTA-----------------------------------------------…
Fragaria	virginiana	platypetala	CFRA_370	8x	4	KJ606728	480	CCTTTTCCTAATTTTGGAAGACAAA-CGAAAAGAACGAAACAATGTCTCTTT-GTCATATAGTC-----------------------TAACATGACTAACATGTTATGTTGTACGT--------------------------------TACATGTCAATCTGGGTGATTAATTATGTGAACTATATTGAAAATGTATAGTTTAGACTTTAGATTCA--GT------------------CTGAT----------------------------------------------------------------------AACATAATGTGTGAGATAATATATGGTGGAGAAAGACTA-----------------------------------------------…
Fragaria	virginiana	platypetala	CFRA_370	8x	6	KJ606729	480	CCTTTTCCTAATTTTGGAAGACAAA-CGAAAAGAACGAAACAATGTCTCTTT-GTCATATAGTC-----------------------TAACATGACTAACATGTTATGTTGTACGT--------------------------------TACATGTCAATCTGGGTGATTAATTATGTGAACTATATTGAAAATGTATAGTTTGGACTTTAGATTCA--GT------------------CTGAT----------------------------------------------------------------------AACATAATGTGTGAGATAATATATGGTGGAGAAAGACTA-----------------------------------------------…
Fragaria	virginiana	virginiana	CFRA_67	8x	6	KJ606730	480	CCTTTTCCTAATTTTGGAAGACAAA-CGAAAAGAACGAAACAATGTCTCTTT-GTCATATAGTC-----------------------TAACATGACTAACATGTTATGTTGTATGT--------------------------------TACATGTCAATCTGGGTGATTAATTATGTGAACTATATTGAAAATGTATAGTTTAGACTTTAGATTCA--GT------------------CTGAT----------------------------------------------------------------------AACATAATGTGTGAGATAATATATGGTGGAGAAAGACTA-----------------------------------------------…
Fragaria	iturupensis	-	CFRA_1841	10x	6	KJ606731	480	CCTTTTCCTAATTTTGGAAGACAAA-CGAAAAGAACGAAACAATATCTCTTT-GTCATATAGTC-----------------------TAACATGACTAACATGTTATGTTGTACGT--------------------------------TACATGTCAATCTGGGTGATTAATTATGTGAACTATATTGAAAATGTATAGTTTAGACTTTAGATTCA--GT------------------CTGAT----------------------------------------------------------------------AACATAATCTGTGAGATAATATATGGTGGAGAAAGACTA-----------------------------------------------…
Fragaria	chiloensis	chiloensis	CFRA_742	8x	3	KJ606734	481	CCTTTTCCTAATTTTGGAAGACAAA-CGAAAAGAACGAAACAATGTCTCTTT-GTCATATAGTC-----------------------TAACATGACTAACATGTTATGTTGTATGT--------------------------------TACATGTCAATCTGGGTGATTAATTATGTGAACTATATTGAAAATGTATAGTTTAGACTTTAGATTCA--GT------------------CTGAT----------------------------------------------------------------------AACATAATGTGTGAGATAATATACGGTGGAGAAAGACTA-----------------------------------------------…
Fragaria	chiloensis	chiloensis	CFRA_742	8x	4	KJ606732	480	CCTTTTCCTAATTTTGGAAGACAAA-CGAAAAGAACGAAACAATGTCTCTTT-GTCATATAGTC-----------------------TAACATGACTAACATGTTATGTTGTATGT--------------------------------TACATGTCAATCTGGGTGATTAATTATGTGAACTATATTGAAAATGTATAGTTTAGACTTTAGATTCA--GT------------------CTGAT----------------------------------------------------------------------AACATAATGTGTGAGATAATATATGGTGGAGAAAGACTA-----------------------------------------------…
Fragaria	chiloensis	lucida	CFRA_366	8x	8	KJ606733	480	CCTTTTCCTAATTTTGGAAGACAAA-CGAAAAGAACGAAACAATGTCTCTTT-GTCATACAGTC-----------------------TAACATGACTAACATGTTATGTTGTACGT--------------------------------TACATGTCAATCTGGGTGATTAATTATGTGAACTATATTGAAAATGTATAGTTTAGACTTTAGATTCA--GT------------------CTGAT----------------------------------------------------------------------AACATAATGTGTGAGATAATATATGGTGGAGAAAGACTA-----------------------------------------------…
Fragaria	pentaphylla	-	ST_92,1-5	2x	-	KJ606722	473	CCTTTTCCTAATTTTGGAAGACAAA-CGAAAAGAACGAAACAATGTCTCTTT-GTCGTATACTC-----------------------TAACAT---------GTTATGTTGTCCGT--------------------------------TACATGTCAATCTGGGTGATTAATTATGTGAACTGTATTGAAAATGTATAGTTTAGACTTTAGATTCAGAGT------------------CTGAT----------------------------------------------------------------------AACATAATGTGTGAGATAATATATGGTGGAGAAAGACTA-----------------------------------------------…
Fragaria	iturupensis	-	CFRA_1841	10x	3	KJ606713	471	CCTTTTCCTAATTTTGGAAGACAAA-CGAAAAGAACGAAACAATGTCTCTTT-GTCATATAGTC-----------------------TAACAT---------GTTATGTTGTCCGT--------------------------------TACATGTCAATCTGGGTGATTAATTATGTGAACTATATTGAAAATGTATAGTTTATACTTCAGATTCA--GT------------------CTGAT----------------------------------------------------------------------AACATGATGTGTGAGATAATATATGGTGGAGAAAGACTA-----------------------------------------------…
Fragaria	iturupensis	-	CFRA_1841	10x	7	KJ606714	471	CCTTTTCCTAATTTTGGAAGACAAA-CGAAAAGAACGAAACAATATCTCTTT-GTCATATAGTC-----------------------CAACAT---------GTGATGTTGTCCGT--------------------------------TACATGTCAATCTGGGTGATTAATTATGTGAACTATATTGAAAATGTATAGTTTAGACTTTAGATTCA--GT------------------CTGAT----------------------------------------------------------------------AACATAATGTGTGAGATAATATATGGTGGAGAAAGACTA-----------------------------------------------…
Fragaria	chiloensis	chiloensis	CFRA_742	8x	5	KJ606715	471	CCTTTTCCTAATTTTGGAAGACAAA-CGAAAAGAACGAAACAATGTCTCTTT-GTCATATAGTC-----------------------TAACAT---------GTTATGTTGTCCGT--------------------------------TACATGTCAATCTGGGTAATTAATTATGTGAACTATATTGAAAATGTATAGTTTAGACTTTAGATTCA--GT------------------CTGAT----------------------------------------------------------------------AACATAATGTGTGAGATAATATATGGTGGAGAAAGACTA-----------------------------------------------…
Fragaria	chiloensis	chiloensis	CFRA_742	8x	6	KJ606716	471	CCTTTTCCTAATTTTGGAAGACAAA-CGAAAAGAACGAAACAATGTCTCTTT-GTCATATAGTC-----------------------TAACAT---------GTTATGTTGTCCGT--------------------------------TACATGTCAATCTGGGTGATTAATTATGTGAACTATATTGAAAATGTATAGTTTAGACTTTAGATTCA--GT------------------CTGAT----------------------------------------------------------------------AACATAATGTGTGAGATAATATGTGGTGGAGAAAGACTA-----------------------------------------------…
Dasiphora	fruticosa	-	-	2x	-	KJ606694	278	C-TTTTCCTAGTCGTAGAAGACAAA-CGAAAAGAGCGAAACAATTTCTCTTTTGTCATATTGTC---------------------------------------------------------------------------------CTTTACATGTCAATCTGGGTT-----------------------------------------------------------------------------------------------------------------------------------------------------------------------------------------------------------------------------------------…
